# Supplementary material for: Molecular Characterization of MCR-1 Producing Enterobacterales Isolated in Poultry Farms in the United Arab Emirates
Source: Antibiotics (Basel). 2022 Feb 24;11(3):305. doi: 10.3390/antibiotics11030305 (PMC8944778; doi:10.3390/antibiotics11030305)
Supplement: Supplementary file 1 [file antibiotics-11-00305-s001.zip]

Archive with 4 entries (4 files):
- Table_S1_Revised.xlsx
- Table_S2_06012022.xlsx
- Table_S3_06012022.xlsx
- Table_S4 revised.xlsx
