# Supplementary material for: Molecular Characterization of MCR-1 Producing Enterobacterales Isolated in Poultry Farms in the United Arab Emirates
Source: Antibiotics (Basel). 2022 Feb 24;11(3):305. doi: 10.3390/antibiotics11030305 (PMC8944778; doi:10.3390/antibiotics11030305)
Supplement: Supplementary file 1 [file antibiotics-11-00305-s001.zip › Table_S1_Revised.xlsx]

## Sheet: Sheet1
Supplementary Table 1. Characteristics of the mcr-positive wild type isolates and their single MCR-plasmid carrying derivatives
Farm	Wild type strains								MCR plasmids
	Strain	Species	E. coli serotype	MLST	cgMLST	cgMLST clusters	Colistin MIC (mg/L)	Resistance to	Single plasmid derivative	Mode of plasmid transfer	Approximate size (kb)	RFLP pattern	Inc type	Colistin MIC (mg/L)	Antibiotic resistance co-transferred with the MCR plasmid
A	FA1-1	E. coli	O98:H10	ST48	13834	C6	4	AMP, NAL, CIP, SXT, TET, DOX	J53RAZ(pFA1-1)	C	60	A1	IncI2	4	None
	FA4-9	E. coli	O98:H10	ST48	13834	C6	4	AMP, NAL, CIP, SXT, TET, DOX	DH5α(pFA4-9)	Cm - T	60	A1	IncI2	4	None
	FA5-1	E. coli	O29:H9	ST12220	13835	C7	4	AMP, NAL, CIP, SXT, TET, DOX, CHL	J53RAZ(FA5-1)	C	60	A1	IncI2	2	None
	FA6-1	E. coli	O29:H9	ST12220	13835	C7	4	AMP, NAL, CIP, SXT, TET, DOX, CHL	DH5α(pFA6-1)	T	60	A1	IncI2	4	None
	FA7-9	E. coli	O4:H19	ST1290	13836	S1	4	AMP, CPD, CTX, NAL, CIP, SXT, TET, DOX, CHL, FOS	J53RAZ(pFA7-9)	C	60	A1	IncI2	2	None
B	FB1-1	E. coli	O100:H28	ST1196	13837	C5	4	AMP, NAL, CIP, SXT, TET, DOX, CHL	DH5α(pFB1-1)	T	60	A1	IncI2	4	None
	FB2-1	E. coli	O25:H51	ST69	13839	S3	4	AMP, NAL, CIP, TET, GM, TOB	J53RAZ(pFB2-1)	C	60	A2	IncI2	2	None
	FB3-1	E. coli	O177:H39	ST1140	13840	S4	4	AMP, NAL, CIP, SXT, TET, DOX, CHL, AK, GM, TOB	J53RAZ(pFB3-1)	C	60	A1	IncI2	2	None
	FB7-1	E. coli	ONT:H28	ST1196	13841	S5	4	AMP, NAL, CIP, SXT, TET, DOX, CHL	DH5α(pFB7-1)	T	35	NT	IncX4	2	None
	FB7-5	E. coli	O38:H39	ST1140	13842	S6	4	AMP, NAL, CIP, SXT, TET, DOX, CHL	J53RAZ(pFB7-5)	C	60	A1	IncI2	2	None
	FB10-1	E. coli	O115:H31	ST101	13838	S2	4	AMP, NAL, CIP, TET, DOX, CHL	DH5α(pFB10-1)	Cm - T	60	A1	IncI2	2	None
C	FC1-2-1	E. coli	O101:H10	ST1585	13843	C1	4	AMP, CPD, NAL, CIP, SXT, TET, DOX, GM	J53RAZ(pFC1-2-1)	C	60	A1	IncI2	2	None
	FC1-3	E. coli	O153:H34	ST354	13844	S8	4	AMP, NAL, CIP, SXT, TET, DOX, CHL, GM	J53RAZ(pFC1-3)	C	>150	B1	IncHI2	2	AMP, TET, DOX, CHL
	FC2-9-1	E. coli	O100:H28	ST1196	13837	C5	4	AMP, NAL, CIP, SXT, TET, DOX, CHL	DH5α(pFC2-9-1)	T	60	A1	IncI2	2	None
	FC2-9-2	E. coli	O9a:H10	ST533	13846	S9	4	AMP, NAL, CIP, TET, DOX, CHL, GM, TOB	DH5α(pFC2-9-2)	T	60	A1	IncI2	8	None
	FC3-1	E. coli	O25:H42	ST1485	13847	C3	4	AMP, NAL, CIP, SXT, TET, DOX, CHL	J53RAZ(pFC3-1)	C	>150	B3	IncHI2	2	AMP, TET, DOX, CHL
	FC3-6	E. albertii	NA	NA	NA	NA	8	AMP, NAL, TET, DOX	J53RAZ(pFC3-6)	C	60	A1	IncI2	2	None
	FC4-8	E. coli	O5:H10	ST93	13848	S10	8	AMP, NAL, CIP, CHL, GM	J53RAZ(pFC4-8)	C	60	A2	IncI2	4	None
	FC5-1	E. coli	O101:H10	ST1585	13843	C1	4	AMP, CPD, NAL, CIP, SXT, TET, DOX, GM	J53RAZ(pFC5-1)	C	60	A1	IncI2	2	None
	FC5-2	E. coli	O25:H42	ST1485	13847	C3	4	AMP, NAL, CIP, SXT, TET, DOX, CHL	None	None	NA	NA	NA	NA	NA
	FC5-3	E. coli	O25:H42	ST1485	13847	C3	4	AMP, NAL, CIP, SXT, TET, DOX, CHL	None	None	NA	NA	NA	NA	NA
	FC6-1	E. albertii	NA	NA	NA	NA	8	AMP, NAL, CIP, TET, DOX	J53RAZ(pFC6-1)	C	60	A1	IncI2	2	None
	FC6-10-1	E. coli	O101:H10	ST1585	13843	C1	4	AMP, CPD, NAL, CIP, SXT, TET, DOX, GM	J53RAZ(pFC6-10-1)	C	60	A1	IncI2	2	None
	FC9-1	E. coli	O101:H10	ST1585	13843	C1	4	AMP, CPD, NAL, CIP, TET, DOX	J53RAZ(pFC9-1)	C	60	A1	IncI2	2	None
	FC9-8	E. coli	O25:H42	ST1485	13847	C3	4	AMP, NAL, CIP, SXT, TET, DOX, CHL	J53RAZ(pFC9-8)	C	>150	B2	IncHI2	2	AMP, TET, DOX, CHL
	FC10-1	E. coli	O29:H9	ST162	13845	S7	4	AMP, NAL, CIP, TET, DOX	J53RAZ(pFC10-1)	C	60	A1	IncI2	2	None
D	FD1-4	E. coli	O36:H12	ST101	13849	C2	4	AMP, NAL, CIP, SXT, TET, DOX, CHL, GM	J53RAZ(pFD1-4)	C	60	A2	IncI2	2	None
	FD2-7	E. coli	O147:H40	ST165	13851	S11	4	AMP, NAL, CIP, SXT, TET, DOX, GM, TOB	None	None	>150*	NA	NA	NA	NA
	FD3-8	E. coli	O3:H34	ST354	13850	C4	4	AMP, NAL, CIP, SXT, TET, DOX, CHL, GM	DH5α(pFD3-8)	T	>150	B1	IncHI2	2	AMP, TET, CHL
	FD4-4	E. coli	O151:H29	ST1630	13852	S12	4	AMP, NAL, SXT, TET, DOX, CHL, GM	J53RAZ(pFD4-4)	C	60	A2	IncI2	2	None
	FD5-2	E. coli	O86:H51	ST1011	13853	S13	4	AMP, NAL, CIP, SXT, TET, DOX, CHL, GM, TOB	None	None	NA	NA	NA	NA	NA
	FD6-1	K. pneumoniae	NA	ST340	NA	NA	>256	AMP, CPD, CAZ, CTX, AZT, NAL, CIP, SXT, TET, DOX, CHL, GM	DH5α(pFD6-1)	Cm - T	35	C1	IncX4	4	None
	FD6-2	K. pneumoniae	NA	ST340	NA	NA	>256	AMP, CPD, CAZ, CTX, AZT, NAL, CIP, SXT, TET, DOX, CHL, GM	DH5α(pFD6-2)	Cm - T	35	C1	IncX4	4	None
	FD7-1-1	E. coli	O36:H12	ST101	13849	C2	4	AMP, NAL, CIP, SXT, TET, DOX, CHL, GM	J53RAZ(pFD7-1-1)	C	60	A2	IncI2	4	None
	FD7-2	S. Minnesota	NA	ST548	NA	NA	8	AMP, AMC, FOX, CPD, CAZ, CTX, CIP, SXT, TET, DOX, AK, GM, TOB	DH5α(pFD7-2)	T	35	NT	IncX4	2	None
	FD8-8	E. coli	O36:H12	ST101	13849	C2	4	AMP, NAL, CIP, TET, DOX, CHL, GM	DH5α(pFD8-8)	Cm - T	60	A2	IncI2	4	None
	FD9-7-1	E. coli	O36:H12	ST101	13849	C2	4	AMP, NAL, CIP, SXT, TET, DOX, CHL, GM	DH5α(pFD9-7-1)	Cm - T	60	A2	IncI2	4	None
	FD10-2	E. coli	O3:H34	ST354	13850	C4	4	AMP, NAL, CIP, SXT, TET, DOX, CHL, GM	DH5α(pFD10-2)	T	>150	B1	IncHI2	2	AMP, TET, CHL
	FD10-8	E. coli	O3:H34	ST354	13850	C4	8	AMP, NAL, CIP, SXT, TET, DOX, CHL, GM	DH5α(pFD10-8)	T	>150	B1	IncHI2	4	AMP, TET, CHL
