# Supplementary material for: Molecular Characterization of MCR-1 Producing Enterobacterales Isolated in Poultry Farms in the United Arab Emirates
Source: Antibiotics (Basel). 2022 Feb 24;11(3):305. doi: 10.3390/antibiotics11030305 (PMC8944778; doi:10.3390/antibiotics11030305)
Supplement: Supplementary file 1 [file antibiotics-11-00305-s001.zip › Table_S2_06012022.xlsx]

## Sheet: Sheet1
Supplementary table 2. Antibiotic resistance genes carried by mcr-1 positive isolates
Farms	Strains	Species	Phenotypic antibiotic resistance		Acquired antibiotic resistance genes coding for resistance to
					Aminoglycosides															Beta-lactams								Macrolides		Phenicols		Tetracyclines				Trimethoprim						Sulfonamide			Quinolones			Rifampicin	Fosfomycin
			Colistin MIC (mg/L)	Resistance detected by disc diffusion	rmtB	aac(3)-IIa	aac(3)-IId	aac(6')-Ib-cr	aac(6')-Iaa	aadA1	aadA2	aadA2b	aadA5	aadA16	aadA22	aph(3')-Ia	aph(3'')-Ib	aph(6)-Id	aph(3')-IIa	blaTEM-1C	blaTEM-1B	blaTEM-1A	blaTEM-176	blaCMY-2	blaCTX-M-15	blaSHV-12	blaSHV-182	mph(A)	mdf(A)	catA1	cmlA1	tet(A)	tet(B)	tet(D)	tet(M)	dfrA1	dfrA12	dfrA14	dfrA15	dfrA17	dfrA27	sul3	sul2	sul1	qnrS1	qnrB1	qnrB19	ARR-3	fosA3
A	FA1-1	E. coli	4	AMP, NAL, CIP, SXT, TET, DOX
	FA4-9	E. coli	4	AMP, NAL, CIP, SXT, TET, DOX
	FA5-1	E. coli	4	AMP, NAL, CIP, SXT, TET, DOX, CHL
	FA6-1	E. coli	4	AMP, NAL, CIP, SXT, TET, DOX, CHL
	FA7-9	E. coli	4	AMP, CPD, CTX, NAL, CIP, SXT, TET, DOX, CHL, FOS																					X
B	FB1-1	E. coli	4	AMP, NAL, CIP, SXT, TET, DOX, CHL
	FB2-1	E. coli	4	AMP, NAL, CIP, TET, GM, TOB
	FB3-1	E. coli	4	AMP, NAL, CIP, SXT, TET, DOX, CHL, AK, GM, TOB
	FB7-1	E. coli	4	AMP, NAL, CIP, SXT, TET, DOX, CHL
	FB7-5	E. coli	4	AMP, NAL, CIP, SXT, TET, DOX, CHL
	FB10-1	E. coli	4	AMP, NAL, CIP, TET, DOX, CHL
C	FC1-2-1	E. coli	4	AMP, CPD, NAL, CIP, SXT, TET, DOX, GM																						X
	FC1-3	E. coli	4	AMP, NAL, CIP, SXT, TET, DOX, CHL, GM
	FC2-9-1	E. coli	4	AMP, NAL, CIP, SXT, TET, DOX, CHL
	FC2-9-2	E. coli	4	AMP, NAL, CIP, TET, DOX, CHL, GM, TOB
	FC3-1	E. coli	4	AMP, NAL, CIP, SXT, TET, DOX, CHL
	FC3-6	E. albertii	8	AMP, NAL, TET, DOX
	FC4-8	E. coli	8	AMP, NAL, CIP, CHL, GM
	FC5-1	E. coli	4	AMP, CPD, NAL, CIP, SXT, TET, DOX, GM																						X
	FC5-2	E. coli	4	AMP, NAL, CIP, SXT, TET, DOX, CHL
	FC5-3	E. coli	4	AMP, NAL, CIP, SXT, TET, DOX, CHL
	FC6-1	E. albertii	8	AMP, NAL, CIP, TET, DOX
	FC6-10-1	E. coli	4	AMP, CPD, NAL, CIP, SXT, TET, DOX, GM																						X
	FC9-1	E. coli	4	AMP, CPD, NAL, CIP, TET, DOX																						X
	FC9-8	E. coli	4	AMP, NAL, CIP, SXT, TET, DOX, CHL
	FC10-1	E. coli	4	AMP, NAL, CIP, TET, DOX
D	FD1-4	E. coli	4	AMP, NAL, CIP, SXT, TET, DOX, CHL, GM
	FD2-7	E. coli	4	AMP, NAL, CIP, SXT, TET, DOX, GM, TOB
	FD3-8	E. coli	4	AMP, NAL, CIP, SXT, TET, DOX, CHL, GM
	FD4-4	E. coli	4	AMP, NAL, SXT, TET, DOX, CHL, GM
	FD5-2	E. coli	4	AMP, NAL, CIP, SXT, TET, DOX, CHL, GM, TOB
	FD6-1	K. pneumoniae	>256	AMP, CPD, CAZ, CTX, AZT, NAL, CIP, SXT, TET, DOX, CHL, GM																					X
	FD6-2	K. pneumoniae	>256	AMP, CPD, CAZ, CTX, AZT, NAL, CIP, SXT, TET, DOX, CHL, GM																					X
	FD7-1-1	E. coli	4	AMP, NAL, CIP, SXT, TET, DOX, CHL, GM
	FD7-2	S. Minnesota	8	AMP, AMC, FOX, CPD, CAZ, CTX, CIP, SXT, TET, DOX, AK, GM, TOB																				X
	FD8-8	E. coli	4	AMP, NAL, CIP, TET, DOX, CHL, GM
	FD9-7-1	E. coli	4	AMP, NAL, CIP, SXT, TET, DOX, CHL, GM
	FD10-2	E. coli	4	AMP, NAL, CIP, SXT, TET, DOX, CHL, GM
	FD10-8	E. coli	8	AMP, NAL, CIP, SXT, TET, DOX, CHL, GM
