# Supplementary material for: Molecular Characterization of MCR-1 Producing Enterobacterales Isolated in Poultry Farms in the United Arab Emirates
Source: Antibiotics (Basel). 2022 Feb 24;11(3):305. doi: 10.3390/antibiotics11030305 (PMC8944778; doi:10.3390/antibiotics11030305)
Supplement: Supplementary file 1 [file antibiotics-11-00305-s001.zip › Table_S3_06012022.xlsx]

## Sheet: Sheet1
Supplementary Table 3. Virulence genes carried by mcr-1 positive Escherichia coli isolates
Strains	ST	cgMLST cluster	Virulence factors and their genes																																								Number of virulence genes
			Adhesins, invasins											Toxins, bacteriocins											Iron acquistion								Serum resistance		Capsule production			Others
			Transcriptional regulator	Enteroaggregative immunoglobulin repeat protein	Salmonella HilA homolog	Heat-resistant agglutinin	Adherence protein	Long polar fimbriae	Major pilin subunit F19	Outer membrane usher P fimbriae	Temperature-sensitive hemagglutinin	Fimbrial protein	Invasin of brain endothelial cells	EAST-1 heat-stable toxin	Colicin E1	Endonuclease colicin E2	Colicin ib	Colicin M	Microcin C	Hemolysin F	Microcin H47 part of colicin H	MchC protein	ABC transporter protein MchF	Microcin M part of colicin H	Outer membrane hemin receptor	Siderophore receptor	High molecular weight protein 2 non-ribosomal peptide synthetase	Enterobactin siderophore receptor protein	Siderophore receptor	Aerobactin synthetase	Ferric aerobactin receptor	Iron transport protein	Increased serum survival	Outer membrane protein complement resistance	Capsule polysaccharide export inner-membrane protein	Polysialic acid transport protein; Group 2 capsule	Polysialic acid transport protein; Group 2 capsule	Hexosyltransferase homolog	Putative type I secretion outer membrane protein	Glutamate decarboxylase	Outer membrane protease (protein protease 7)	Tellurium ion resistance protein
			afaA	air	eilA	hra	iha	lpfA	papA_F19	papC	tsh	yfcV	ibeA	astA	cea	celb	cib	cma	cvaC	hlyF	mchB	mchC	mchF	mcmA	chuA	fyuA	irp2	iroN	ireA	iucC	iutA	sitA	iss	traT	kpsE	kpsMII_K5	kpsMII	capU	etsC	gad	ompT	terC
FC1-2-1	ST1585	C1																																									13
FC5-1	ST1585	C1																																									13
FC6-10-1	ST1585	C1																																									13
FC9-1	ST1585	C1																																									13
FD1-4	ST101	C2																																									12
FD7-1-1	ST101	C2																																									12
FD8-8	ST101	C2																																									12
FD9-7-1	ST101	C2																																									12
FC5-3	ST1485	C3																																									21
FC3-1	ST1485	C3																																									20
FC5-2	ST1485	C3																																									20
FC9-8	ST1485	C3																																									20
FD10-2	ST354	C4																																									14
FD3-8	ST354	C4																																									14
FD10-8	ST354	C4																																									13
FC2-9-1	ST1196	C5																																									21
FB1-1	ST1196	C5																																									20
FB10-1	ST101	S2																																									14
FB7-1	ST1196	S5																																									2
FC1-3	ST354	S8																																									14
FA1-1	ST48	C6																																									8
FA4-9	ST48	C6																																									8
FA5-1	ST12220	C7																																									13
FA6-1	ST12220	C7																																									13
FA7-9	ST1290	S1																																									5
FC4-8	ST93	S10																																									14
FD2-7	ST165	S11																																									1
FD4-4	ST1630	S12																																									3
FD5-2	ST1011	S13																																									5
FB2-1	ST69	S3																																									12
FB3-1	ST1140	S4																																									5
FB7-5	ST1140	S6																																									4
FC10-1	ST162	S7																																									8
FC2-9-2	ST533	S9																																									19
