# Supplementary material for: Molecular Characterization of MCR-1 Producing Enterobacterales Isolated in Poultry Farms in the United Arab Emirates
Source: Antibiotics (Basel). 2022 Feb 24;11(3):305. doi: 10.3390/antibiotics11030305 (PMC8944778; doi:10.3390/antibiotics11030305)
Supplement: Supplementary file 1 [file antibiotics-11-00305-s001.zip › Table_S4 revised.xlsx]

## Sheet: stats (2)
Supplementary Table 4. WGS Assembly statistics
Lab. No	Species	Genome Length	No. Contigs	Largest Contig	Average Contig Length	N50	GC Content
FA1-1	E. coli	5075470	195	257769	26028	92949	50.5
FA4-9	E. coli	5026512	158	300384	31813	115026	50.5
FA5-1	E. coli	5163762	137	391090	37691	121621	50.4
FA6-1	E. coli	5188210	133	388627	39009	103817	50.3
FA7-9	E. coli	4815426	204	351030	23605	136395	50.5
FB1-1	E. coli	5293874	135	640641	39213	189214	50.5
FB2-1	E. coli	5960285	256	351821	23282	95211	50.2
FB3-1	E. coli	5135638	186	283432	27610	76037	50.6
FB7-1	E. coli	4972003	90	484275	55244	223278	50.7
FB7-5	E. coli	4849735	122	297161	39751	132214	50.6
FB10-1	E. coli	5047363	159	260516	31744	100943	50.3
FC1-2-1	E. coli	5105144	195	263006	26180	119063	50.6
FC1-3	E. coli	5633324	170	353225	33137	145060	50.4
FC2-9-1	E. coli	5426045	193	369391	28114	189214	50.6
FC2-9-2	E. coli	5220520	143	365330	36507	130894	50.6
FC3-1	E. coli	5463042	112	410266	48777	243392	50.2
FC3-6	E. albertii	5174377	231	305003	22399	136421	49.4
FC4-8	E. coli	5199467	227	238560	22905	90065	50.4
FC5-1	E. coli	5118159	184	282368	27816	119164	50.6
FC5-2	E. coli	5495415	141	760534	38974	243335	50.2
FC5-3	E. coli	5491123	139	550066	39504	210372	50.2
FC6-1	E. albertii	5303963	307	315676	17276	150155	49.4
FC6-10-1	E. coli	5098252	169	282393	30167	125719	50.6
FC9-1	E. coli	5061790	164	282431	30864	125816	50.6
FC9-8	E. coli	5482670	134	667667	40915	216652	50.2
FC10-1	E. coli	5014450	107	456029	46864	184832	50.5
FD1-4	E. coli	5418810	205	198806	26433	85808	50.2
FD2-7	E. coli	4899692	152	224401	32234	102396	50.5
FD3-8	E. coli	5593930	173	343858	32334	141602	50.2
FD4-4	E. coli	4942732	411	166993	12026	66227	50.7
FD5-2	E. coli	5040246	124	579690	40647	223696	50.6
FD6-1	K. pneumoniae	6138266	804	426273	7634	167943	56.5
FD6-2	K. pneumoniae	5771971	330	426169	17490	147508	56.9
FD7-1-1	E. coli	5462231	240	220776	22759	102355	50.2
FD7-2	S. Minnesota	4955158	94	647023	52714	225301	52.2
FD8-8	E. coli	5379295	189	220781	28461	107828	50.2
FD9-7-1	E. coli	5412841	204	220774	26533	107828	50.2
FD10-2	E. coli	5600318	168	358163	33335	141588	50.2
FD10-8	E. coli	5603101	179	358353	31302	141659	50.2
